# Supplementary material for: Vaccination Prioritization Strategies for COVID-19 in Korea: A Mathematical Modeling Approach
Source: Int J Environ Res Public Health. 2021 Apr 16;18(8):4240. doi: 10.3390/ijerph18084240 (PMC8073596; doi:10.3390/ijerph18084240)
Supplement: Supplementary file 1 [file ijerph-18-04240-s001.zip]

Archive with 1 entries (1 files):
- ijerph-1151858 Supplementary(1).pdf
